# Supplementary material for: Intra-Articular Ultrasonography Probe for Minimally Invasive Upper Extremity Arthroscopic Surgery: A Phantom Study
Source: J Clin Med. 2023 Sep 2;12(17):5727. doi: 10.3390/jcm12175727 (PMC10488905; doi:10.3390/jcm12175727)
Supplement: Supplementary file 1 [file jcm-12-05727-s001.zip]

Archive with 1 entries (1 files):
- jcm-2394640-supplementary.mp4
